# Supplementary material for: The dye-sensitized solar cell database
Source: J Cheminform. 2018 Apr 3;10:18. doi: 10.1186/s13321-018-0272-0 (PMC5882482; doi:10.1186/s13321-018-0272-0)
Supplement: Supplementary file 1 — Additional file 1: Full search criteria used on the Web of Science. [file 13321_2018_272_MOESM1_ESM.txt]

Search criteria used on the Web of Science.

Analysis: [excluding]: DOCUMENT TYPES: (CORRECTION OR EDITORIAL MATERIAL OR CORRECTION ADDITION OR NEWS ITEM OR RETRACTION OR RETRACTED PUBLICATION OR NOTE OR MEETING ABSTRACT) AND LANGUAGES: (ENGLISH) AND [excluding]: WEB OF SCIENCE CATEGORIES: (INSTRUMENTS INSTRUMENTATION OR ENGINEERING BIOMEDICAL OR WATER RESOURCES OR BIOCHEMICAL RESEARCH METHODS OR TRANSPORTATION SCIENCE TECHNOLOGY OR NUCLEAR SCIENCE TECHNOLOGY OR TOXICOLOGY OR PHYSICS PARTICLES FIELDS OR ENGINEERING MANUFACTURING OR MINING MINERAL PROCESSING OR BIOTECHNOLOGY APPLIED MICROBIOLOGY OR MINERALOGY OR GEOCHEMISTRY GEOPHYSICS OR FOOD SCIENCE TECHNOLOGY OR ENGINEERING AEROSPACE OR ROBOTICS OR RADIOLOGY NUCLEAR MEDICINE MEDICAL IMAGING OR TELECOMMUNICATIONS OR MATERIALS SCIENCE PAPER WOOD OR PHYSICS FLUIDS PLASMAS OR EDUCATION EDUCATIONAL RESEARCH OR BUSINESS OR ASTRONOMY ASTROPHYSICS OR SOCIAL SCIENCES INTERDISCIPLINARY OR REMOTE SENSING OR AUTOMATION CONTROL SYSTEMS OR PLANT SCIENCES OR CHEMISTRY MEDICINAL OR PHARMACOLOGY PHARMACY OR OPHTHALMOLOGY OR MICROBIOLOGY OR METEOROLOGY ATMOSPHERIC SCIENCES OR MEDICINE RESEARCH EXPERIMENTAL OR HORTICULTURE OR MANAGEMENT OR GEOSCIENCES MULTIDISCIPLINARY OR BIOCHEMISTRY MOLECULAR BIOLOGY OR ENVIRONMENTAL STUDIES OR PHYSICS NUCLEAR OR ENGINEERING PETROLEUM OR MICROSCOPY OR DERMATOLOGY OR ENGINEERING MECHANICAL OR BIOLOGY OR OPERATIONS RESEARCH MANAGEMENT SCIENCE OR AGRICULTURAL ENGINEERING) AND [excluding]: RESEARCH AREAS: (MECHANICS OR EDUCATION EDUCATIONAL RESEARCH)
