# Supplementary material for: The dye-sensitized solar cell database
Source: J Cheminform. 2018 Apr 3;10:18. doi: 10.1186/s13321-018-0272-0 (PMC5882482; doi:10.1186/s13321-018-0272-0)
Supplement: Supplementary file 2 — Additional file 2: Excel file template for uploading data. [file 13321_2018_272_MOESM2_ESM.xls]

## Sheet: Sheet1
String	Number	Number	Number	Number	String	Number	?	?	?	Number	Number	?	String	String	String	Number	Number	?	?
Decimal	4	10	10	10												4	4
Max digits	15	15	13	13												10	10
Range			0-1
[ DOI ]
**%BEGIN%**	number
ARTICLE_DOI	VOC	JSC	FF	PCE	ELECTROLYTE	ACTIVE_AREA	COADSORBENT	COSENSITIZER	SEMICONDUCTOR	DYE_LOADING	EXPOSURE_TIME	SOLAR_SIMULATOR	DSSC_COMMENTS	SMILES	INCHI	ABSORPTION_MAXIMA	EMISSION_MAXIMA	SOLVENT	MOLECULE_KEYWORDS

## Sheet: EXAMPLE
String	Number	Number	Number	Number	String	Number	?	?	?	Number	Number	?	String	String	String	Number	Number	?	?	DO NOT REMOVE
Decimal	4	10	10	10												4	4
Max digits	15	15	13	13												10	10
Range			0-1
[ DOI ]
**%BEGIN%**	number
ARTICLE_DOI	VOC	JSC	FF	PCE	ELECTROLYTE	ACTIVE_AREA	COADSORBENT	COSENSITIZER	SEMICONDUCTOR	DYE_LOADING	EXPOSURE_TIME	SOLAR_SIMULATOR	DSSC_COMMENTS	SMILES	INCHI	ABSORPTION_MAXIMA	EMISSION_MAXIMA	SOLVENT	MOLECULE_KEYWORDS
10.1039/c2ra20952g	600	5.39	0.74	2.35	0.8 M 1,3-dimethylimidazolium iodide (DMII), 0.15 M iodine, 0.5 M methylbenzimidazole and 0.1 M guanadinium thiocyanate in 3-methoxypropionitrile (MPN)	0.25	-	-	TiO2 film (7 um thick)	-	-	AM 1.5G, 100 mW/cm2	-	OC(=O)CN1C(=S)S\C(=C/C2=CC=C3C4CCCC4N(C3=C2)C2=CC=C(C=C(C3=CC=CC=C3)C3=CC=CC=C3)C=C2)C1=O	WCIVFKPXQAJJBV-VQNDASPWSA-N	-	-	THF	indoline
10.1039/c2ra20952g	330	13.39	0.41	1.76	2 M lithium iodide and 0.1 M iodine in MPN	0.25	-	-	TiO2 film (7 um thick)	-	-	AM 1.5G, 100 mW/cm2	-	OC(=O)CN1C(=S)S\C(=C/C2=CC=C3C4CCCC4N(C3=C2)C2=CC=C(C=C(C3=CC=CC=C3)C3=CC=CC=C3)C=C2)C1=O	WCIVFKPXQAJJBV-VQNDASPWSA-N	-	-	THF	indoline
10.1039/c2ra20952g	350	7.21	0.64	1.58	0.8 M 1,3-dimethylimidazolium iodide (DMII), 0.15 M iodine, 0.5 M methylbenzimidazole and 0.1 M guanadinium thiocyanate in 3-methoxypropionitrile (MPN)	0.25	-	-	SnO2 film (7 um thick)	-	-	AM 1.5G, 100 mW/cm2	-	OC(=O)CN1C(=S)S\C(=C/C2=CC=C3C4CCCC4N(C3=C2)C2=CC=C(C=C(C3=CC=CC=C3)C3=CC=CC=C3)C=C2)C1=O	WCIVFKPXQAJJBV-VQNDASPWSA-N	-	-	THF	indoline
Kindly fill in all columns if possible. The following should be filled: DOI, VOC, JSC, FF, PCE, ELECTROLYTE, SEMICONDUCTOR, SOLAR SIMULATOR, SMILES, INCHI, MOLECULE_KEYWORDS.							If values are missing or not available, put a “-” in the cell.
